# Supplementary material for: Causal effects of circulating inflammatory proteins on COPD: A Mendelian randomization study
Source: Medicine (Baltimore). 2026 Jul 3;105(27):e49641. doi: 10.1097/MD.0000000000049641 (PMC13337017; doi:10.1097/MD.0000000000049641)
Supplement: Supplementary file 1 [file medi-105-e49641-s001.xls]

## Sheet: S1
Detailed information on circulating inflammatory proteins GWAS summary data used for MR analysis
GWAS Catalog ID	Circulating inflammatory proteins	Abbreviation	Sample Size
GCST90274758	Eukaryotic translation initiation factor 4E-binding protein 1	4EBP1	14736
GCST90274759	Adenosine Deaminase	ADA	14736
GCST90274760	Artemin	ARTN	11778
GCST90274761	Axin-1	AXIN1	11793
GCST90274762	beta-nerve growth factor	Beta-NGF	14743
GCST90274763	Caspase 8	CASP-8	14744
GCST90274764	Eotaxin	CCL11	14734
GCST90274765	C-C motif chemokine 19	CCL19	14736
GCST90274766	C-C motif chemokine 20	CCL20	14736
GCST90274767	C-C motif chemokine 23	CCL23	14736
GCST90274768	C-C motif chemokine 25	CCL25	14736
GCST90274769	C-C motif chemokine 28	CCL28	14734
GCST90274770	C-C motif chemokine 4	CCL4	14744
GCST90274771	Natural killer cell receptor 2B4	CD244	14735
GCST90274772	CD40L receptor	CD40	14736
GCST90274773	T-cell surface glycoprotein CD5	CD5	14735
GCST90274774	T-cell surface glycoprotein CD6 isoform	CD6	14735
GCST90274775	CUB domain-containing protein 1	CDCP1	14734
GCST90274776	Macrophage colony-stimulating factor 1	CSF-1	14734
GCST90274777	Cystatin D	CST5	14736
GCST90274778	Fractalkine	CX3CL1	14743
GCST90274779	C-X-C motif chemokine 1	CXCL1	14736
GCST90274780	C-X-C motif chemokine 10	CXCL10	14744
GCST90274781	C-X-C motif chemokine 11	CXCL11	14736
GCST90274782	C-X-C motif chemokine 5	CXCL5	14736
GCST90274808	Interleukin-20 receptor subunit alpha	IL-20RA	11792
GCST90274809	Interleukin-22 receptor subunit alpha-1	IL-22RA1	11793
GCST90274810	Interleukin-24	IL-24	11785
GCST90274811	Interleukin-2 receptor subunit beta	IL-2RB	11792
GCST90274812	Interleukin-33	IL-33	11793
GCST90274813	Interleukin-4	IL-4	11793
GCST90274814	Interleukin-5	IL-5	11792
GCST90274815	Interleukin-6	IL-6	14743
GCST90274816	Interleukin-7	IL-7	14736
GCST90274817	Interleukin-8	IL-8	14744
GCST90274818	Latency-associated peptide transforming growth factor beta 1	LAP TGF-beta-1	14736
GCST90274819	Leukemia inhibitory factor	LIF	11793
GCST90274820	Leukemia inhibitory factor receptor	LIF-R	11784
GCST90274821	Monocyte chemoattractant protein-1	CCL2	14733
GCST90274822	Monocyte chemoattractant protein 2	CCL8	14736
GCST90274823	Monocyte chemoattractant protein-3	CCL7	11783
GCST90274824	Monocyte chemoattractant protein-4	CCL13	14736
GCST90274825	Macrophage inflammatory protein 1a	MIP-1 alpha	14743
GCST90274826	Matrix metalloproteinase-1	MMP-1	14744
GCST90274827	Matrix metalloproteinase-10	MMP-10	14744
GCST90274828	Neurturin	NRTN	11791
GCST90274829	Neurotrophin-3	NT-3	14744
GCST90274830	Osteoprotegerin	OPG	14733
GCST90274831	Oncostatin-M	OSM	14736
GCST90274832	Programmed cell death 1 ligand 1	PD-L1	14736
GCST90274783	C-X-C motif chemokine 6	CXCL6	14744
GCST90274784	C-X-C motif chemokine 9	CXCL9	14735
GCST90274785	Delta and Notch-like epidermal growth factor-related receptor	DNER	14735
GCST90274786	Protein S100-A12	EN-RAGE	14743
GCST90274787	Fibroblast growth factor 19	FGF-19	14744
GCST90274788	Fibroblast growth factor 21	FGF-21	14743
GCST90274789	Fibroblast growth factor 23	FGF-23	14735
GCST90274790	Fibroblast growth factor 5	FGF-5	11789
GCST90274791	Fms-related tyrosine kinase 3 ligand	FIt3L	14734
GCST90274792	Glial cell line-derived neurotrophic factor	hGDNF	14736
GCST90274793	Hepatocyte growth factor	HGF	14734
GCST90274794	Interferon gamma	IFN-gamma	11793
GCST90274795	Interleukin-10	IL-10	14744
GCST90274796	Interleukin-10 receptor subunit alpha	IL-10RA	11793
GCST90274797	Interleukin-10 receptor subunit beta	IL10RB	14734
GCST90274798	Interleukin-12 subunit beta	IL-12B	14735
GCST90274799	Interleukin-13	IL-13	11792
GCST90274800	Interleukin-15 receptor subunit alpha	IL-15RA	11792
GCST90274801	Interleukin-17A	IL-17A	11784
GCST90274802	Interleukin-17C	IL-17C	11793
GCST90274803	Interleukin-18	IL-18	14744
GCST90274804	interleukin-18 receptor 1	IL-18R1	14743
GCST90274805	Interleukin-1-alpha	IL-1 alpha	11788
GCST90274806	Interleukin-2	IL-2	11789
GCST90274807	Interleukin-20	IL-20	11784
GCST90274833	Stem cell factor	SCF	14736
GCST90274834	SIR2-like protein 2	SIRT2	14736
GCST90274835	Signaling lymphocytic activation molecule	SLAMF1	14734
GCST90274836	Sulfotransferase 1A1	ST1A1	11793
GCST90274837	STAM binding protein	STAMPB	14736
GCST90274838	Transforming growth factor-alpha	TGF-alpha	14733
GCST90274839	Tumor necrosis factor	TNF	11785
GCST90274840	TNF-beta	TNFB	11792
GCST90274841	Tumor necrosis factor receptor superfamily member 9	TNFRSF9	11784
GCST90274842	Tumor necrosis factor ligand superfamily member 14	TNFSF14	11793
GCST90274843	TNF-related apoptosis-inducing ligand	TRAIL	14735
GCST90274844	TNF-related activation-induced cytokine	TRANCE	14736
GCST90274845	Thymic stromal lymphopoietin	TSLP	11793
GCST90274846	Tumor necrosis factor ligand superfamily member 12	TWEAK	14736
GCST90274847	Urokinase-type plasminogen activator	uPA	14734
GCST90274848	Vascular endothelial growth factor A	VEGF_A	14744
