# Supplementary material for: Causal effects of circulating inflammatory proteins on COPD: A Mendelian randomization study
Source: Medicine (Baltimore). 2026 Jul 3;105(27):e49641. doi: 10.1097/MD.0000000000049641 (PMC13337017; doi:10.1097/MD.0000000000049641)
Supplement: Supplementary file 2 [file medi-105-e49641-s002.xls]

## Sheet: S2
Details of instrumental variables used in MR analysis
Outcome	Cytokines	Chromosome	Position	SNP	Effect allele	Other allele	Exposure				Outcome				R2	F	mr_keep	Steiger-supported direction
							Beta	SE	Z	P	Beta	SE	Z	P
COPD	T-cell surface glycoprotein CD6 isoform	11	60993058	rs11230553	T	C	-0.5066	0.0132	-38.3788	1e-200	-0.0302108	0.0136693	-2.21012	0.0270963	0.0934605	1472.73	TRUE	YES
COPD	T-cell surface glycoprotein CD6 isoform	11	60988884	rs12288280	T	G	-0.3548	0.0213	-16.6573	2.68e-62	-0.0369075	0.025161	-1.46685	0.142416	0.0185008	277.427	TRUE	YES
COPD	T-cell surface glycoprotein CD6 isoform	12	111535554	rs597808	A	G	0.116	0.0134	8.65672	4.86e-18	0.00333263	0.0109101	0.305463	0.760013	0.00656785	74.9255	TRUE	YES
COPD	C-C motif chemokine 28	22	38010775	rs139902	A	C	0.0684	0.0121	5.65289	1.58e-08	-0.0248157	0.0111559	-2.22445	0.026118	0.00223198	31.9507	TRUE	YES
COPD	C-C motif chemokine 28	5	43405357	rs4866742	T	C	0.0702	0.0122	5.7541	8.71e-09	-0.00719641	0.010946	-0.657447	0.510893	0.0025742	33.1045	TRUE	YES
COPD	C-C motif chemokine 28	12	54298277	rs6580980	A	G	-0.0688	0.0118	-5.83051	5.53e-09	0.00493789	0.0115353	0.428068	0.668601	0.00237411	33.9901	TRUE	YES
COPD	C-C motif chemokine 28	9	87804985	rs76669782	A	C	-0.2853	0.0513	-5.5614	2.68e-08	0.111169	0.121905	0.911931	0.361807	0.00238579	30.9244	TRUE	YES
COPD	CD40L receptor	20	45835717	rs117191103	T	C	0.3553	0.0437	8.13043	4.28e-16	-0.00402944	0.0326124	-0.123555	0.901667	0.00446585	66.095	TRUE	YES
COPD	CD40L receptor	20	46052214	rs12624433	A	G	-0.4185	0.0133	-31.4662	1e-200	0.0292034	0.0122012	2.39349	0.016689	0.0648106	989.981	TRUE	YES
COPD	CD40L receptor	19	57349717	rs7250371	T	C	0.0686	0.0116	5.91379	3.34e-09	-0.0070886	0.0115698	-0.612681	0.540086	0.00236993	34.9682	TRUE	YES
COPD	Fms-related tyrosine kinase 3 ligand	11	108441238	rs11212636	A	G	-0.0772	0.0117	-6.59829	4.16e-11	-0.0290926	0.010977	-2.65032	0.00804137	0.00294839	43.5315	TRUE	YES
COPD	Fms-related tyrosine kinase 3 ligand	4	104884951	rs144317085	A	T	0.2206	0.0324	6.80864	9.85e-12	-0.028512	0.0232453	-1.22657	0.219984	0.00313898	46.3513	TRUE	YES
COPD	Fms-related tyrosine kinase 3 ligand	2	65375015	rs1866051	T	C	-0.0746	0.0115	-6.48696	8.76e-11	-0.00551155	0.0108421	-0.508347	0.611209	0.00284827	42.0749	TRUE	YES
COPD	Fms-related tyrosine kinase 3 ligand	1	159921179	rs55633025	A	G	0.0725	0.0129	5.62016	1.91e-08	-0.00723383	0.0108068	-0.669378	0.503255	0.00253998	31.581	TRUE	YES
COPD	Fms-related tyrosine kinase 3 ligand	3	128663043	rs7624160	T	G	-0.1061	0.0119	-8.91597	4.84e-19	-0.0230598	0.0110432	-2.08814	0.0367841	0.00537179	79.4837	TRUE	YES
COPD	Fms-related tyrosine kinase 3 ligand	13	28029870	rs76428106	T	C	-1.1019	0.0524	-21.0286	3.59e-98	-0.100067	0.0485965	-2.05914	0.0394812	0.031051	442.139	TRUE	YES
COPD	Fms-related tyrosine kinase 3 ligand	5	1282204	rs7726159	A	C	-0.1191	0.0128	-9.30469	1.34e-20	0.00109565	0.0114354	0.0958121	0.923669	0.00584208	86.5655	TRUE	YES
COPD	Fms-related tyrosine kinase 3 ligand	20	31851495	rs78429945	T	G	0.0884	0.016	5.525	3.29e-08	0.00874691	0.0120024	0.728763	0.466145	0.0021322	30.5214	TRUE	YES
COPD	Fms-related tyrosine kinase 3 ligand	13	27881129	rs9554186	A	T	0.0821	0.0128	6.41406	1.42e-10	0.0179302	0.0110123	1.6282	0.103484	0.00287149	41.1344	TRUE	YES
COPD	Urokinase-type plasminogen activator	11	126374057	rs11220462	A	G	-0.1024	0.0161	-6.36025	2.01e-10	0.00136503	0.0137452	0.0993096	0.920892	0.00273858	40.4473	TRUE	YES
COPD	Urokinase-type plasminogen activator	10	73918082	rs2227575	A	C	-0.0946	0.0115	-8.22609	1.93e-16	0.00315249	0.0107972	0.291973	0.770307	0.00457323	67.6593	TRUE	YES
COPD	Urokinase-type plasminogen activator	19	43670289	rs4251805	T	C	-0.422	0.0311	-13.5691	6.1e-42	0.0210003	0.0286387	0.733284	0.463385	0.0123421	184.096	TRUE	YES
COPD	Urokinase-type plasminogen activator	19	43648948	rs4760	A	G	0.1408	0.0165	8.53333	1.42e-17	-0.0171992	0.0145801	-1.17964	0.238147	0.00507129	72.8076	TRUE	YES
COPD	Urokinase-type plasminogen activator	18	27106401	rs4800787	T	C	-0.094	0.0125	-7.52	5.48e-14	0.0013684	0.0111172	0.123089	0.902037	0.00382445	56.5427	TRUE	YES
COPD	Urokinase-type plasminogen activator	17	7160348	rs7406661	T	C	-0.1107	0.0156	-7.09615	1.28e-12	0.0278479	0.012109	2.29977	0.0214615	0.00351243	50.3483	TRUE	YES
COPD	Urokinase-type plasminogen activator	2	159870357	rs7564243	A	G	-0.0852	0.0114	-7.47368	7.8e-14	0.0161096	0.0108866	1.47976	0.138936	0.00377792	55.8484	TRUE	YES
