# Supplementary material for: Causal effects of circulating inflammatory proteins on COPD: A Mendelian randomization study
Source: Medicine (Baltimore). 2026 Jul 3;105(27):e49641. doi: 10.1097/MD.0000000000049641 (PMC13337017; doi:10.1097/MD.0000000000049641)
Supplement: Supplementary file 3 [file medi-105-e49641-s003.xls]

## Sheet: S3
Multivariable MR results for the associations between circulating inflammatory proteins and COPD
Outcome	Cytokines	nsnp	Methods	Beta	SE	OR (95%CI)	P
COPD	T-cell surface glycoprotein CD6 isoform	3	Inverse variance weighted	0.0627985	0.0243582	1.06 (1.02-1.12)	0.00993395
COPD	T-cell surface glycoprotein CD6 isoform	3	Weighted median	0.0620265	0.0250874	1.06 (1.01-1.12)	0.0134203
COPD	T-cell surface glycoprotein CD6 isoform	3	MR Egger	0.0729508	0.0443042	1.08 (0.99-1.17)	0.347455
COPD	C-C motif chemokine 28	4	Inverse variance weighted	-0.18821	0.0913735	0.83 (0.69-0.99)	0.0394191
COPD	C-C motif chemokine 28	4	Weighted median	-0.111422	0.120891	0.89 (0.71-1.13)	0.356699
COPD	C-C motif chemokine 28	4	MR Egger	-0.42278	0.563474	0.66 (0.22-1.98)	0.531328
COPD	C-C motif chemokine 28	4	Simple mode	-0.359449	0.159297	0.70 (0.51-0.95)	0.109282
COPD	C-C motif chemokine 28	4	Weighted mode	-0.0980486	0.129199	0.91 (0.70-1.17)	0.503095
COPD	CD40L receptor	3	Inverse variance weighted	-0.0654537	0.027417	0.94 (0.89-0.99)	0.0169708
COPD	CD40L receptor	3	Weighted median	-0.0659762	0.0288556	0.94 (0.88-0.99)	0.0222294
COPD	CD40L receptor	3	MR Egger	-0.0581342	0.0473542	0.94 (0.86-1.04)	0.435168
COPD	Fms-related tyrosine kinase 3 ligand	9	Inverse variance weighted	0.0844838	0.0399417	1.09 (1.01-1.18)	0.034415
COPD	Fms-related tyrosine kinase 3 ligand	9	Weighted median	0.089246	0.0411909	1.09 (1.01-1.19)	0.0302621
COPD	Fms-related tyrosine kinase 3 ligand	9	MR Egger	0.061067	0.062564	1.06 (0.94-1.20)	0.361546
COPD	Fms-related tyrosine kinase 3 ligand	9	Simple mode	0.0913819	0.0839232	1.10 (0.93-1.29)	0.30792
COPD	Fms-related tyrosine kinase 3 ligand	9	Weighted mode	0.0871989	0.0435884	1.09 (1.00-1.19)	0.0804532
COPD	Urokinase-type plasminogen activator	7	Inverse variance weighted	-0.0897476	0.0389554	0.91 (0.85-0.99)	0.0212308
COPD	Urokinase-type plasminogen activator	7	Weighted median	-0.05504	0.0520481	0.95 (0.85-1.05)	0.290291
COPD	Urokinase-type plasminogen activator	7	MR Egger	-0.0480872	0.0867942	0.95 (0.80-1.13)	0.603418
COPD	Urokinase-type plasminogen activator	7	Simple mode	-0.0279539	0.0747689	0.97 (0.84-1.13)	0.721356
COPD	Urokinase-type plasminogen activator	7	Weighted mode	-0.0373369	0.064042	0.96 (0.85-1.09)	0.581124
