# Supplementary material for: Causal effects of circulating inflammatory proteins on COPD: A Mendelian randomization study
Source: Medicine (Baltimore). 2026 Jul 3;105(27):e49641. doi: 10.1097/MD.0000000000049641 (PMC13337017; doi:10.1097/MD.0000000000049641)
Supplement: Supplementary file 4 [file medi-105-e49641-s004.xls]

## Sheet: S4
	Sensitive analysis results for the associations between circulating inflammatory proteins and COPD
Outcome	Exposure	Cochran’s Q (IVW)		Cochran’s Q (MR-Egger)		MR-PRESSO (Global test)
		Q	P	MR-Egger intercept	P	Global Test RSSobs	P
COPD	T-cell surface glycoprotein CD6 isoform	0.482896	0.785489	-0.00402964	0.829548	-	-
COPD	C-C motif chemokine 28	2.15255	0.541356	0.0168059	0.714136	4.35471	0.568
COPD	CD40L receptor	0.420028	0.810573	-0.00266212	0.880728	-	-
COPD	Fms-related tyrosine kinase 3 ligand	13.4853	0.0962076	0.00423502	0.629441	15.5824	0.144
COPD	Urokinase-type plasminogen activator	4.2104	0.648228	-0.00576167	0.61421	5.71783	0.666
