# Supplementary material for: Causal effects of circulating inflammatory proteins on COPD: A Mendelian randomization study
Source: Medicine (Baltimore). 2026 Jul 3;105(27):e49641. doi: 10.1097/MD.0000000000049641 (PMC13337017; doi:10.1097/MD.0000000000049641)
Supplement: Supplementary file 5 [file medi-105-e49641-s005.xls]

## Sheet: S5
Comparison of primary and cis-pQTL–restricted MR results
Protein	nsnp_main	Methods_main	OR_main(95%CI)	P_main	has_cis	nsnp_cis	Methods_cis	OR_cis(95%CI)	P_cis
T-cell surface glycoprotein CD6 isoform	3	IVW	1.06 (1.02-1.12)	0.00993395	TRUE	2	IVW	1.07 (1.02-1.12)	0.00967357
C-C motif chemokine 28	4	IVW	0.83 (0.69-0.99)	0.0394191	TRUE	1	Wald ratio	0.90 (0.66-1.23)	0.510894
CD40L receptor	3	IVW	0.94 (0.89-0.99)	0.0169708	TRUE	2	IVW	0.94 (0.89-0.99)	0.0204177
Fms-related tyrosine kinase 3 ligand	9	IVW	1.09 (1.01-1.18)	0.034415	FALSE	-		-	-
Urokinase-type plasminogen activator	7	IVW	0.91 (0.85-0.99)	0.0212308	TRUE	1	Wald ratio	0.97 (0.77-1.21)	0.114135
